# Supplementary material for: Study on Extra Virgin Olive Oil: Quality Evaluation by Anti-Radical Activity, Color Analysis, and Polyphenolic HPLC-DAD Analysis
Source: Foods. 2021 Aug 5;10(8):1808. doi: 10.3390/foods10081808 (PMC8392269; doi:10.3390/foods10081808)
Supplement: Supplementary file 1 [file foods-10-01808-s001.zip]

Archive with 1 entries (1 files):
- foods-1308767-supplement.pdf
